# Supplementary material for: The Psychological Effect of Excessive Gingival Display on Egyptian Females
Source: ScientificWorldJournal. 2025 Oct 23;2025:9996803. doi: 10.1155/tswj/9996803 (PMC12575022; doi:10.1155/tswj/9996803)
Supplement: Supporting Information 1 — contains the raw data of the candidates involved in this study. [file 9996803.f1.xlsx]

## Sheet: Sheet1
Gummy or control	Functional limitation	Physical Pain	Physical disability	Psychological discomfort	Psychological disability	Social Disability	Handicap	total	Age	gingival Display
control	0	0	0	0	0	0	0	0	31
control	1	2	2	0	0	0	1	6	25
control	0	2	0	0	2	1	0	5	25
control	1	1	0	0	0	0	0	2	27
control	1	2	0	1	1	1	1	7	23
control	0	0	0	3	0	0	0	3	23
control	0	2	0	2	1	0	0	5	22
control	0	0	1	0	0	0	0	1	23
control	2	2	2	0	0	0	2	8	26
control	2	1	1	2	0	0	2	8	23
control	2	0	3	0	0	2	0	7	23
control	0	0	1	3	0	0	0	4	23
control	1	1	0	1	2	0	1	6	18
control	0	0	2	1	0	0	0	3	23
control	1	0	2	0	1	0	0	4	25
control	0	1	2	1	1	0	0	5	24
control	0	1	0	1	3	0	0	5	22
control	0	0	1	1	1	1	1	5	24
control	3	1	0	1	1	0	0	6	24
control	0	0	0	1	0	0	1	2	18
control	0	0	1	1	0	0	0	2	22
control	3	1	0	1	0	0	0	5	25
control	0	1	0	0	0	0	0	1	23
control	1	2	2	1	1	2	0	9	19
control	0	0	0	0	0	0	0	0	19
control	1	0	1	0	0	2	0	4	21
control	2	0	1	1	0	0	1	5	20
control	2	0	1	0	0	0	0	3	35
control	0	0	2	0	0	1	0	3	36
control	0	1	0	1	0	1	0	3	22
control	2	1	3	2	0	0	0	8	25
control	0	1	2	0	0	0	0	3	37
control	0	1	2	0	0	0	0	3	35
control	1	0	2	1	2	0	1	7	20
control	1	0	1	1	0	1	0	4	20
control	0	0	1	0	0	0	0	1	23
control	1	0	1	1	0	0	0	3	18
control	3	1	1	1	1	0	0	7	34
control	3	2	1	0	0	1	0	7	23
control	2	2	3	0	0	1	0	8	23
control	0	1	0	1	0	1	0	3	23
control	0	0	0	2	0	1	0	3	24
control	0	0	0	1	0	0	0	1	22
control	1	0	0	1	0	1	0	3	22
control	1	0	0	3	0	0	0	4	22
control	1	0	3	1	0	2	0	7	23
control	1	0	3	0	0	2	0	6	23
control	1	0	3	0	1	0	0	5	23
control	0	0	3	0	0	0	0	3	23
control	3	1	1	0	1	1	0	7	25
control	0	1	1	1	3	1	0	7	27
control	0	0	1	0	0	0	0	1	29
control	2	0	2	0	0	0	0	4	30
control	1	0	1	0	1	0	0	3	35
control	2	1	0	0	0	0	0	3	23
control	2	1	0	0	1	0	0	4	23
control	3	1	1	1	0	0	0	6	39
control	0	1	0	0	0	0	0	1	18
control	0	1	0	3	2	0	0	6	22
control	0	1	1	0	2	0	0	4	34
control	0	1	1	3	0	0	0	5	26
control	0	0	1	1	0	1	0	3	35
control	0	1	3	0	3	0	0	7	38
control	0	0	1	2	0	0	0	3	39
control	0	0	1	0	0	0	0	1	30
control	0	1	1	0	0	1	0	3	39
control	0	1	1	0	0	2	0	4	38
control	0	1	1	2	3	2	0	9	19
control	0	3	1	1	0	2	0	7	18
control	0	1	0	1	0	1	0	3	39
control	0	0	1	0	3	1	0	5	34
control	0	0	0	0	0	0	0	0	27
control	0	2	2	0	0	3	0	7	24
control	0	2	0	0	2	0	0	4	29
control	0	2	3	0	2	0	0	7	38
control	0	1	2	0	0	0	0	3	25
control	0	0	0	0	0	0	0	0	29
control	0	0	0	2	2	0	0	4	23
control	0	1	2	1	0	1	0	5	26
control	0	0	3	1	1	0	0	5	37
control	0	1	1	1	1	1	1	6	39
control	0	0	1	0	0	1	0	2	28
control	0	3	1	0	0	0	0	4	25
control	1	2	0	0	0	1	0	4	38
control	0	0	0	1	1	2	0	4	23
control	0	0	3	2	1	0	0	6	25
control	0	0	0	0	0	0	0	0	22
control	0	2	2	1	0	2	0	7	30
control	0	2	2	0	0	0	0	4	39
control	1	1	1	1	1	0	0	5	38
control	0	0	1	0	0	0	0	1	35
control	0	0	1	0	0	2	0	3	38
control	0	1	1	2	0	0	1	5	23
control	1	1	0	2	0	1	0	5	23
control	1	1	0	0	0	1	0	3	28
control	0	0	1	0	1	1	0	3	39
control	0	0	0	0	0	0	0	0	37
control	0	0	0	0	0	1	0	1	33
control	0	0	1	2	0	0	0	3	24
control	0	1	0	0	0	0	0	1	39
control	0	0	0	2	1	1	0	4	33
control	0	0	0	0	1	0	0	1	23
control	0	0	2	0	0	0	0	2	24
control	0	0	1	2	0	3	0	6	38
control	0	0	0	1	0	0	2	3	23
control	0	0	3	2	0	0	0	5	30
control	0	0	1	3	1	2	0	7	26
control	0	2	3	3	2	0	1	11	28
control	0	0	0	1	1	0	0	2	30
control	0	2	0	1	0	0	0	3	30
control	0	2	1	1	1	1	0	6	27
control	0	3	0	1	0	1	0	5	25
control	0	0	0	0	0	0	0	0	27
control	0	0	3	0	0	0	0	3	27
control	0	0	0	0	0	1	0	1	24
control	1	1	1	1	1	0	0	5	23
control	0	0	0	0	2	0	1	3	22
control	0	0	0	0	0	2	0	2	23
control	3	0	1	0	1	1	0	6	24
control	0	1	0	1	0	1	1	4	23
control	0	1	0	1	0	0	2	4	18
control	1	0	0	0	0	0	0	1	23
control	1	1	2	0	0	0	0	4	32
control	0	1	0	1	0	2	3	7	33
control	2	0	0	0	0	0	0	2	35
control	2	3	0	0	0	0	0	5	30
control	0	0	0	0	0	0	0	0	32
control	0	0	0	0	0	0	0	0	27
control	1	0	0	0	0	0	0	1	26
control	1	0	0	1	0	0	2	4	26
control	1	1	1	1	1	1	1	7	30
control	0	0	0	2	0	0	0	2	23
control	0	0	0	0	1	0	0	1	23
control	0	0	2	0	0	0	0	2	23
control	1	1	0	2	0	0	1	5	23
control	0	3	0	0	0	2	0	5	27
control	2	0	1	0	0	0	0	3	29
control	0	0	1	2	3	0	0	6	30
control	2	0	2	1	0	2	0	7	18
control	0	0	1	1	0	0	0	2	19
control	3	0	1	3	0	2	0	9	26
control	0	3	3	1	0	0	0	7	33
control	2	1	3	1	2	0	0	9	28
control	1	0	3	0	0	1	0	5	19
control	1	1	1	0	0	1	1	5	22
control	0	1	0	4	1	0	0	6	37
control	1	1	0	0	0	0	1	3	38
control	2	2	0	0	0	0	0	4	25
control	1	0	0	2	0	0	1	4	18
control	0	0	0	0	3	0	0	3	27
control	0	0	0	1	0	0	0	1	19
control	3	2	0	0	0	0	0	5	19
control	0	0	0	0	0	0	0	0	28
control	2	2	2	1	1	2	0	10	31
control	3	1	0	2	0	0	1	7	32
control	0	0	0	0	0	1	0	1	23
control	0	0	0	0	0	1	1	2	37
control	1	1	3	0	0	1	0	6	27
control	1	2	0	3	0	2	1	9	35
control	1	0	1	1	0	2	0	5	28
control	0	0	0	0	0	3	0	3	31
control	0	2	1	0	0	0	0	3	25
control	3	2	1	1	0	0	0	7	25
control	0	0	0	0	0	1	0	1	27
control	2	1	1	0	1	0	1	6	23
control	3	1	0	2	3	0	0	9	23
control	0	0	1	0	2	0	0	3	22
control	3	2	0	2	0	2	0	9	23
control	0	0	0	2	1	0	0	3	26
control	3	2	0	0	0	2	1	8	23
control	1	1	2	1	0	2	0	7	23
control	0	0	0	0	0	0	0	0	23
control	2	0	1	0	1	2	2	8	18
control	2	0	0	0	0	0	0	2	23
control	0	0	0	0	3	1	0	4	25
control	3	2	3	1	0	1	0	10	24
control	1	2	0	0	0	3	0	6	22
control	0	0	0	0	0	1	0	1	24
control	0	1	1	0	1	2	0	5	24
control	1	1	1	1	0	0	0	4	18
control	0	0	1	0	0	0	2	3	22
control	0	3	1	1	2	0	1	8	25
control	0	0	0	0	0	0	0	0	23
control	2	0	0	0	0	0	0	2	19
control	0	2	1	0	0	3	0	6	19
control	3	0	0	0	0	0	0	3	21
control	0	0	3	2	0	2	0	7	20
control	0	0	0	0	0	0	0	0	35
control	0	1	0	0	0	0	2	3	36
control	1	1	0	0	0	1	0	3	22
control	0	0	0	3	1	1	0	5	25
control	2	0	2	0	0	1	0	5	37
control	0	0	1	1	0	1	2	5	35
control	0	0	1	0	3	0	0	4	20
control	1	0	0	1	0	0	1	3	20
control	1	0	0	0	0	0	0	1	23
control	1	1	2	0	0	0	0	4	18
control	0	2	2	0	0	1	0	5	34
control	0	2	2	0	0	1	0	5	23
control	0	2	1	0	0	1	0	4	23
control	0	0	1	0	3	0	0	4	23
control	0	1	1	1	2	0	0	5	24
control	0	1	0	2	0	0	0	3	22
control	2	1	0	3	0	0	0	6	22
control	0	0	0	1	0	0	0	1	22
control	0	1	2	3	0	0	0	6	23
control	2	0	0	1	0	0	0	3	23
control	2	1	1	0	0	0	0	4	23
control	2	0	2	0	0	0	0	4	23
control	0	0	1	0	0	0	2	3	25
control	0	1	1	0	0	1	0	3	27
control	1	0	1	0	0	0	0	2	29
control	1	0	1	0	0	0	0	2	30
control	0	1	1	0	0	0	0	2	35
control	0	1	0	0	0	0	0	1	23
control	0	1	0	0	1	0	0	2	23
control	0	2	1	0	0	0	2	5	39
control	1	0	0	0	0	0	0	1	18
control	1	0	0	1	0	1	0	3	22
control	2	0	1	0	0	0	0	3	34
control	2	0	0	0	0	0	0	2	26
control	3	0	0	0	0	0	0	3	35
control	1	0	0	1	0	0	0	2	38
control	2	1	0	0	0	0	0	3	39
control	4	0	0	0	0	0	0	4	30
control	1	0	0	0	0	0	0	1	39
control	1	1	0	0	0	0	0	2	38
control	1	0	0	0	0	0	0	1	19
control	0	1	0	0	0	0	0	1	18
control	1	0	0	0	0	0	0	1	39
control	0	0	0	0	0	0	1	1	34
control	0	0	3	0	0	0	0	3	27
control	0	0	0	0	0	0	0	0	24
control	0	0	0	3	0	1	0	4	29
control	0	0	0	0	0	0	0	0	38
control	0	0	0	0	0	1	0	1	25
control	0	0	0	0	0	0	0	0	29
control	1	0	0	2	0	0	0	3	23
control	0	0	0	0	0	0	0	0	26
control	1	1	0	0	0	3	0	5	37
control	0	0	0	0	0	0	0	0	39
control	0	0	0	0	0	0	0	0	28
control	1	1	0	0	0	0	0	2	25
control	1	1	0	0	0	3	0	5	38
control	0	0	0	1	1	0	0	2	23
control	0	1	0	1	0	0	0	2	25
control	0	0	1	0	1	1	0	3	22
control	1	1	0	0	0	0	0	2	30
control	1	1	0	2	0	3	1	8	39
control	0	0	0	0	0	0	0	0	38
control	1	1	0	0	1	0	1	4	35
control	0	1	2	0	0	0	0	3	38
control	3	0	0	0	0	0	1	4	23
control	0	0	0	0	0	0	0	0	23
control	0	0	1	0	0	1	1	3	28
control	0	0	0	0	0	0	0	0	39
control	1	0	0	0	0	0	3	4	37
control	0	0	0	0	0	1	0	1	33
control	0	1	0	0	0	1	0	2	24
control	0	0	0	1	0	1	0	2	39
control	0	0	0	0	3	0	0	3	33
control	1	1	0	1	2	0	3	8	23
control	0	1	0	0	0	0	0	1	24
control	1	1	0	0	0	3	1	6	38
control	0	1	1	0	2	0	0	4	23
control	0	0	0	0	0	0	0	0	30
control	0	0	0	0	0	0	0	0	26
control	0	1	0	0	2	0	0	3	28
control	0	0	2	0	0	0	0	2	30
control	0	0	1	1	0	1	0	3	30
control	0	0	0	0	1	0	0	1	27
control	0	0	0	0	3	0	0	3	25
control	0	1	0	0	0	3	0	4	27
control	0	0	0	0	3	0	1	4	27
control	0	0	0	0	0	0	0	0	24
control	1	1	1	2	3	1	0	9	23
control	0	1	0	0	0	0	1	2	22
control	0	0	0	0	2	0	0	2	23
control	0	0	1	1	1	3	0	6	24
control	0	1	0	0	0	1	1	3	23
control	1	1	0	0	0	0	1	3	18
control	0	0	0	0	3	0	0	3	23
control	1	0	0	0	3	0	0	4	32
control	1	1	1	1	2	1	0	7	33
control	0	2	0	0	0	2	0	4	35
control	0	0	0	0	0	0	0	0	30
control	0	0	1	0	1	0	0	2	32
control	0	0	2	0	0	0	3	5	27
control	0	0	0	0	1	0	0	1	26
control	1	2	2	0	0	1	2	8	26
control	1	1	1	1	1	1	1	7	30
control	0	2	0	1	2	0	2	7	23
control	0	0	1	0	0	0	0	1	23
control	0	0	3	2	2	3	0	10	23
control	1	1	0	0	0	0	1	3	23
control	0	0	0	0	0	0	0	0	27
control	0	0	0	0	0	0	0	0	29
control	0	0	0	0	0	0	0	0	30
control	0	0	0	0	0	0	0	0	18
control	0	0	0	0	0	0	0	0	19
control	0	0	0	0	0	0	0	0	26
control	0	0	0	0	0	0	0	0	33
control	2	0	2	1	3	1	1	10	28
control	2	0	0	0	0	2	0	4	19
control	1	0	2	2	0	0	0	5	22
control	0	2	0	0	0	1	1	4	37
control	1	0	0	0	1	2	0	4	38
control	2	0	0	0	0	1	0	3	25
control	1	1	2	0	0	1	2	7	18
control	0	0	0	0	0	0	0	0	27
control	0	0	0	0	0	0	0	0	19
control	0	0	0	0	0	0	0	0	19
control	0	0	0	0	0	0	0	0	28
control	2	2	1	2	2	2	1	12	31
control	3	1	0	0	0	2	0	6	32
control	0	2	0	1	1	0	0	4	23
control	0	1	0	0	0	0	0	1	37
control	0	0	0	0	0	0	0	0	27
control	0	0	0	0	2	0	2	4	35
control	0	0	0	0	2	2	1	5	28
gummy	0	0	1	2	2	2	2	9	33	4
gummy	0	1	0	3	2	2	1	9	38	5
gummy	0	0	2	2	1	1	1	7	39	4
gummy	0	0	1	2	2	2	2	9	24	6
gummy	0	0	0	2	1	3	2	8	29	3
gummy	0	0	0	1	2	0	1	4	23	3
gummy	0	2	2	2	0	0	0	6	22	5
gummy	0	0	1	3	1	2	3	10	20	7
gummy	0	0	2	2	2	2	0	8	22	3
gummy	0	0	0	2	2	1	3	8	27	4
gummy	0	0	0	2	2	2	2	8	30	3
gummy	0	2	3	4	1	1	2	13	27	5
gummy	0	0	0	1	2	1	0	4	22	5
gummy	0	0	1	1	2	2	2	8	39	4
gummy	0	0	1	1	2	2	3	9	37	4
gummy	0	0	0	2	2	1	1	6	29	5
gummy	0	0	0	2	3	0	2	7	24	5
gummy	0	0	0	2	1	1	0	4	28	4
gummy	3	0	2	3	0	0	3	11	25	3
gummy	0	0	1	3	1	2	1	8	39	3.5
gummy	0	0	2	3	3	0	0	8	21	3.5
gummy	0	0	0	2	2	0	2	6	23	3
gummy	0	0	0	2	3	3	1	9	28	3
gummy	0	0	0	2	2	2	1	7	20	3
gummy	1	3	0	2	0	0	1	7	22	3
gummy	0	0	0	3	2	1	2	8	19	5
gummy	1	1	1	2	2	1	1	9	39	3
gummy	0	0	2	2	2	2	2	10	23	7
gummy	0	0	2	2	3	0	2	9	26	5
gummy	0	0	1	1	2	2	2	8	26	5
gummy	0	0	0	3	2	2	1	8	22	7
gummy	0	0	0	2	2	2	2	8	19	3
gummy	0	0	1	2	1	2	1	7	35	4
gummy	0	0	0	3	2	3	2	10	20	3
gummy	0	1	2	1	1	1	2	8	24	5
gummy	0	0	0	3	0	1	0	4	19	4
gummy	0	0	0	2	0	0	0	2	24	5
gummy	0	0	0	2	0	0	3	5	23	4
gummy	0	2	2	2	1	1	0	8	22	3
gummy	0	2	3	1	1	2	1	10	34	4
gummy	0	0	0	0	0	0	0	0	30	3
gummy	0	1	2	4	0	0	0	7	29	3
gummy	0	2	2	1	2	2	2	11	25	3
gummy	1	2	2	2	2	3	1	13	36	4
gummy	0	2	3	1	0	0	3	9	20	3
gummy	0	2	1	3	2	3	1	12	20	4
gummy	0	0	0	1	0	0	0	1	18	3
gummy	0	1	1	3	3	2	1	11	40	5
gummy	0	2	2	2	0	1	0	7	27	3
gummy	0	2	0	2	3	0	0	7	25	4
gummy	0	0	2	0	0	2	0	4	22	4
gummy	0	3	1	2	0	0	0	6	40	7
gummy	0	4	2	4	2	4	0	16	39	4
gummy	0	0	0	4	0	3	0	7	19	2
gummy	4	1	1	0	3	4	1	14	32	3
gummy	1	0	2	2	2	3	0	10	35	3
gummy	0	3	3	2	3	1	0	12	32	5
gummy	4	0	1	2	1	2	1	11	23	3
gummy	0	0	0	3	0	3	0	6	34	3
gummy	0	0	2	2	3	0	0	7	39	4
gummy	0	3	1	3	2	1	0	10	37	3
gummy	0	0	3	2	4	0	0	9	26	3
gummy	0	0	0	4	0	4	0	8	25	3
gummy	0	1	3	3	0	3	0	10	37	3
gummy	0	2	0	4	3	1	0	10	24	6
gummy	0	2	2	4	0	0	0	8	28	3
gummy	1	1	1	4	0	3	0	10	33	4
gummy	0	0	0	4	2	0	0	6	20	3
gummy	0	0	3	0	1	1	0	5	21	6
gummy	0	0	0	3	0	0	0	3	25	3
gummy	0	0	0	3	3	0	0	6	22	5
gummy	0	0	1	4	0	0	0	5	32	5
gummy	0	0	1	4	2	0	0	7	27	5
gummy	0	0	1	3	1	1	0	6	19	3
gummy	0	0	0	4	0	0	0	4	24	4
gummy	0	1	1	4	2	0	2	10	34	4
gummy	0	1	2	4	1	2	0	10	28	3
gummy	0	0	4	4	0	0	0	8	21	5
gummy	0	0	0	4	4	1	0	9	23	3
gummy	0	0	2	4	1	2	0	9	21	3
gummy	0	0	3	4	2	0	0	9	31	3
gummy	0	0	4	4	2	0	0	10	20	6
gummy	0	0	0	2	2	2	0	6	25	5
gummy	0	0	4	2	2	0	0	8	38	4
gummy	0	0	1	4	0	1	0	6	20	4
gummy	0	0	0	3	0	3	0	6	26	3
gummy	0	0	0	0	0	0	0	0	30	3
gummy	0	0	2	4	0	2	0	8	22	6
gummy	0	3	4	4	2	1	0	14	26	5
gummy	0	0	0	2	0	0	0	2	36	3
gummy	0	0	0	1	0	0	0	1	27	3
gummy	0	0	0	0	0	0	0	0	40	4
gummy	0	0	0	2	0	0	0	2	23	3
gummy	0	2	0	4	0	0	0	6	28	3
gummy	0	2	0	1	2	0	2	7	22	3
gummy	0	0	0	3	1	0	0	4	35	3
gummy	0	0	0	2	1	0	0	3	19	3
gummy	0	0	0	1	2	0	0	3	27	5
gummy	0	0	0	3	1	0	0	4	19	3
gummy	0	0	0	1	2	0	0	3	38	2
gummy	0	0	0	2	3	0	0	5	39	3
gummy	0	0	0	3	2	0	0	5	24	3
gummy	0	0	0	2	1	0	0	3	22	3
gummy	0	0	0	3	2	0	0	5	31	3
gummy	0	0	0	1	2	0	0	3	21	4
gummy	0	0	0	1	0	0	0	1	26	5
gummy	0	0	0	3	2	1	0	6	29	2
gummy	0	0	0	2	2	0	0	4	30	4
gummy	0	0	0	3	1	0	0	4	28	4
gummy	0	1	0	2	2	0	1	6	21	3
gummy	0	1	1	2	1	0	1	6	36	3
gummy	0	1	1	2	2	1	1	8	25	5
gummy	0	2	1	1	1	0	2	7	23	3
gummy	0	2	2	1	2	0	2	9	27	4
gummy	0	2	2	1	2	0	1	8	28	5
gummy	0	0	1	1	2	0	0	4	39	3
gummy	0	1	1	1	2	0	1	6	25	3
gummy	0	2	2	3	3	2	2	14	27	3
gummy	0	1	1	2	2	0	1	7	37	3
gummy	0	1	1	2	2	0	2	8	31	3
gummy	0	0	0	0	0	0	0	0	39	4
gummy	0	0	0	0	0	0	0	0	29	4
gummy	0	0	1	2	3	0	0	6	25	5
gummy	0	1	1	2	2	0	1	7	27	6
gummy	0	1	1	1	3	1	2	9	25	3
gummy	0	1	1	2	1	0	1	6	29	3
gummy	0	1	2	2	1	0	1	7	29	3
gummy	0	1	2	2	1	2	2	10	29	3
gummy	0	1	2	2	1	1	1	8	22	3
gummy	0	0	0	2	2	0	0	4	23	3
gummy	0	1	0	0	0	0	0	1	22	5
gummy	0	2	0	3	2	1	0	8	39	3
gummy	0	0	0	0	0	0	0	0	23	3
gummy	0	0	0	1	0	0	0	1	24	3
gummy	0	2	1	3	0	3	0	9	36	3
gummy	0	2	1	3	2	2	0	10	38	3
gummy	0	0	0	0	0	0	0	0	23	3
gummy	2	2	0	2	2	1	1	10	24	3
gummy	0	3	0	0	0	0	0	3	24	4
gummy	0	0	0	0	0	0	0	0	25	3
gummy	0	0	2	2	2	2	1	9	25	3
gummy	0	0	0	1	2	1	1	5	32	5
gummy	0	0	0	3	2	2	3	10	26	6
gummy	0	2	2	0	3	2	0	9	24	3
gummy	0	0	0	2	2	2	3	9	25	6
gummy	0	0	0	0	0	0	0	0	22	3
gummy	0	0	0	2	1	2	2	7	35	7
gummy	0	0	0	3	3	2	2	10	29	4
gummy	0	2	2	2	2	1	1	10	32	4
gummy	0	2	4	3	3	0	0	12	35	4
gummy	0	1	0	3	3	1	0	8	23	3
gummy	1	1	4	3	2	1	0	12	21	5
gummy	0	0	3	3	3	0	0	9	33	3
gummy	0	0	3	4	1	2	0	10	19	7
gummy	0	1	4	2	2	0	0	9	37	3
gummy	0	2	0	1	3	0	0	6	19	3
gummy	0	0	2	4	2	1	0	9	34	4
gummy	0	1	4	3	2	0	0	10	29	3
gummy	0	0	0	2	0	0	0	2	29	4
gummy	0	0	4	2	1	3	0	10	36	3
gummy	0	0	2	1	3	0	0	6	33	4
gummy	0	0	0	2	2	0	0	4	38	5
gummy	0	0	0	2	2	0	0	4	39	4
gummy	0	0	0	3	3	0	0	6	24	6
gummy	0	0	0	2	2	0	0	4	29	3
gummy	0	0	1	1	2	0	0	4	23	3
gummy	0	2	1	1	3	0	0	7	22	5
gummy	0	0	0	2	2	0	0	4	20	7
gummy	0	0	2	2	2	0	0	6	22	3
gummy	0	0	0	3	3	0	0	6	27	4
gummy	0	0	1	2	2	0	0	5	30	3
gummy	2	3	3	4	2	2	0	16	27	5
gummy	0	0	1	2	2	0	0	5	22	5
gummy	0	0	1	2	2	0	0	5	39	4
gummy	0	0	1	1	1	0	0	3	37	4
gummy	0	0	1	2	3	0	0	6	29	5
gummy	0	0	0	2	2	0	0	4	24	5
gummy	0	0	0	2	2	0	0	4	28	4
gummy	1	2	1	3	3	3	0	13	25	3
gummy	0	0	0	2	2	0	0	4	39	3.5
gummy	0	0	0	3	0	0	0	3	21	3.5
gummy	0	0	1	2	2	0	0	5	23	3
gummy	0	0	0	2	4	0	0	6	28	3
gummy	0	0	1	3	2	0	0	6	20	3
gummy	2	3	0	2	2	0	0	9	22	3
gummy	0	0	0	3	2	0	0	5	19	5
gummy	0	1	1	2	2	0	0	6	39	3
gummy	0	0	1	2	2	0	0	5	23	7
gummy	0	0	1	2	2	0	0	5	26	5
gummy	0	0	1	2	2	0	0	5	26	5
gummy	0	0	0	2	3	0	0	5	22	7
gummy	0	0	2	2	2	0	0	6	19	3
gummy	0	0	0	2	2	0	0	4	35	4
gummy	0	0	0	3	2	0	0	5	20	3
gummy	0	0	0	3	3	0	1	7	24	5
gummy	0	0	2	1	0	0	0	3	19	4
gummy	0	1	2	3	0	2	2	10	24	5
gummy	0	3	3	1	0	3	0	10	23	4
gummy	0	3	2	0	1	2	0	8	22	3
gummy	2	3	2	2	1	2	1	13	34	4
gummy	0	0	0	0	0	0	0	0	30	3
gummy	0	2	1	3	0	0	0	6	29	3
gummy	0	3	3	1	0	0	0	7	25	3
gummy	0	1	1	2	2	3	0	9	36	4
gummy	0	2	0	3	0	2	1	8	20	3
gummy	0	1	3	3	1	1	0	9	20	4
gummy	0	0	0	0	0	0	0	0	18	3
gummy	0	3	2	3	1	1	0	10	40	5
gummy	0	1	0	2	2	1	0	6	27	3
gummy	0	1	3	1	3	3	0	11	25	4
gummy	0	0	0	2	0	3	0	5	22	4
gummy	0	2	1	1	2	0	0	6	40	7
gummy	0	4	1	3	1	3	0	12	39	4
gummy	0	0	0	2	3	0	0	5	19	2
gummy	2	2	3	1	1	1	0	10	32	3
gummy	1	0	0	2	3	2	0	8	35	3
gummy	0	1	4	2	2	0	0	9	32	5
gummy	4	0	2	3	2	0	0	11	23	3
gummy	0	0	0	3	3	1	0	7	34	3
gummy	1	2	3	0	0	0	0	6	39	4
gummy	0	2	2	2	3	1	0	10	37	3
gummy	0	0	2	3	2	0	0	7	26	3
gummy	0	3	0	1	4	0	0	8	25	3
gummy	0	3	4	3	0	3	0	13	37	3
gummy	0	4	3	0	2	2	0	11	24	6
gummy	0	0	2	4	2	0	0	8	28	3
gummy	2	1	1	4	0	1	0	9	33	4
gummy	0	0	0	3	0	0	0	3	20	3
gummy	0	2	3	0	1	1	0	7	21	6
gummy	0	0	0	3	2	0	0	5	25	3
gummy	0	0	0	3	0	0	0	3	22	5
gummy	0	0	0	4	0	0	0	4	32	5
gummy	0	0	0	4	0	0	0	4	27	5
gummy	0	2	4	3	0	0	0	9	19	3
gummy	0	2	0	4	0	0	0	6	24	4
gummy	2	0	1	4	2	3	1	13	34	4
gummy	0	2	1	4	1	0	0	8	28	3
gummy	0	0	0	4	0	0	0	4	21	5
gummy	0	4	0	4	1	0	0	9	23	3
gummy	0	4	1	4	2	0	0	11	21	3
gummy	0	4	2	4	0	0	0	10	31	3
gummy	0	4	2	4	0	0	0	10	20	6
gummy	0	2	0	2	2	2	0	8	25	5
gummy	0	2	2	4	3	0	0	11	38	4
gummy	0	4	1	4	0	0	0	9	20	4
gummy	0	3	0	4	3	0	0	10	26	3
gummy	0	0	0	0	0	0	0	0	30	3
gummy	0	0	2	4	0	0	0	6	22	6
gummy	0	2	0	4	3	2	0	11	26	5
gummy	0	1	2	0	0	0	0	3	36	3
gummy	0	0	0	2	0	2	0	4	27	3
gummy	0	1	0	0	0	0	0	1	40	4
gummy	0	0	0	0	0	0	0	0	23	3
gummy	0	1	0	0	0	0	0	1	28	3
gummy	0	2	0	2	0	0	0	4	22	3
gummy	0	0	0	0	2	0	0	2	35	3
gummy	0	0	0	0	3	0	0	3	19	3
gummy	0	0	0	1	1	0	0	2	27	5
gummy	0	0	0	0	2	0	0	2	19	3
gummy	0	0	0	0	2	0	0	2	38	2
gummy	0	0	0	1	0	0	0	1	39	3
gummy	0	0	0	2	0	0	0	2	24	3
gummy	0	0	0	1	2	0	0	3	22	3
gummy	0	0	0	1	3	0	0	4	31	3
gummy	0	0	0	1	1	0	0	2	21	4
gummy	0	0	0	1	1	0	0	2	26	5
gummy	0	0	0	0	2	0	0	2	29	2
gummy	0	0	0	1	1	0	0	2	30	4
gummy	0	0	0	0	1	0	0	1	28	4
gummy	0	1	0	1	3	1	0	6	21	3
gummy	0	2	2	1	2	0	0	7	36	3
gummy	0	1	1	1	0	0	0	3	25	5
gummy	0	1	2	1	2	0	0	6	23	3
gummy	0	2	1	1	2	0	0	6	27	4
gummy	0	2	2	1	2	0	0	7	28	5
gummy	0	1	1	2	2	2	0	8	39	3
gummy	0	2	2	1	2	0	0	7	25	3
gummy	0	2	0	1	3	1	0	7	27	3
gummy	0	2	1	1	1	0	0	5	37	3
gummy	0	1	1	1	1	0	0	4	31	3
gummy	0	0	0	0	0	0	0	0	39	4
gummy	0	0	0	0	0	0	0	0	29	4
gummy	0	1	0	1	2	2	0	6	25	5
gummy	0	1	1	1	1	0	0	4	27	6
gummy	0	2	2	1	3	1	1	10	25	3
gummy	0	2	0	2	0	0	0	4	29	3
gummy	0	2	1	1	2	0	0	6	29	3
gummy	0	1	1	1	1	1	1	6	29	3
gummy	0	2	1	3	2	0	0	8	22	3
gummy	0	0	0	2	0	0	0	2	23	3
gummy	0	1	0	0	0	0	0	1	22	5
gummy	0	2	2	2	3	0	0	9	39	3
gummy	0	0	0	0	1	0	0	1	23	3
gummy	0	0	0	0	1	0	0	1	24	3
gummy	0	2	2	2	0	3	0	9	36	3
gummy	0	1	1	3	1	0	0	6	38	3
gummy	0	0	0	0	0	0	0	0	23	3
gummy	0	2	0	2	2	1	1	8	24	3
gummy	0	3	3	3	0	0	0	9	24	4
gummy	0	0	0	0	0	0	0	0	25	3
gummy	0	0	2	2	2	0	0	6	25	3
gummy	0	0	1	2	2	0	0	5	32	5
gummy	0	0	1	2	3	0	0	6	26	6
gummy	0	0	2	0	0	2	0	4	24	3
gummy	0	0	0	3	3	0	0	6	25	6
gummy	0	0	0	0	0	0	0	0	22	3
gummy	0	0	0	3	2	0	0	5	35	7
gummy	0	0	0	3	2	0	0	5	29	4
gummy	0	0	1	2	1	1	1	6	32	4
gummy	0	2	3	3	0	0	0	8	35	4
gummy	0	1	2	3	2	0	0	8	23	3
gummy	0	2	2	2	1	1	0	8	21	5
gummy	0	1	0	1	3	0	0	5	33	3
gummy	0	0	3	0	2	0	0	5	19	7
gummy	0	1	2	3	0	0	0	6	37	3
gummy	0	0	1	0	0	0	0	1	19	3
gummy	0	1	1	4	3	0	0	9	34	4
gummy	0	2	2	2	1	1	0	8	29	3
gummy	0	0	0	0	0	0	0	0	29	4
gummy	0	0	2	3	2	0	0	7	36	3
